# Supplementary material for: CryoET reveals actin filaments within platelet microtubules
Source: Nat Commun. 2024 Jul 16;15:5967. doi: 10.1038/s41467-024-50424-8 (PMC11252303; doi:10.1038/s41467-024-50424-8)
Supplement: Supplementary file 7 — Source data file [file 41467_2024_50424_MOESM7_ESM.xlsx]

## Sheet: Fig1 distribution
HAP1 dataset
26 tomograms	MT total length (nm)	Total filament length (nm)	MT length without filament
144 MTs	82698.2	22689.4	60008.7
	1	0.274365	0.725635
	1	0.274365	0.725635
	Length (nm)	% of filament length	Number
class I	16024.7	0.706261	40
class II	2968.14	0.130816	12
class III	1617.42	0.0712853	7
F-actin-like	119.211	0.00525402	2
unclear	1959.99	0.0863833	4
Total	22689.4	1	65
Grid	Tomogram	Visible MTs
raw	Pos2	CONTOUR #1,2,0 4 points length = 230.512 nm
raw	Pos4	CONTOUR #1,2,0 10 points length = 730.762 nm
		CONTOUR #2,2,0 13 points length = 929.584 nm
		CONTOUR #3,2,0 12 points length = 796.628 nm	class III	269.837
		CONTOUR #4,2,0 6 points length = 443.351 nm
		CONTOUR #5,2,0 5 points length = 287.035 nm
raw	Pos5	CONTOUR #1,2,0 5 points length = 390.676 nm
		CONTOUR #2,2,0 7 points length = 546.735 nm	F-actin	44.0028
		CONTOUR #3,2,0 6 points length = 471.051 nm
		CONTOUR #4,2,0 8 points length = 564.479 nm
		CONTOUR #5,2,0 8 points length = 664.924 nm
		CONTOUR #6,2,0 7 points length = 491.768 nm
raw	Pos6	CONTOUR #1,2,0 4 points length = 228.386 nm
		CONTOUR #2,2,0 5 points length = 187.4 nm
raw	Pos7	CONTOUR #1,2,0 9 points length = 810.074 nm
		CONTOUR #2,2,0 10 points length = 746.508 nm
		CONTOUR #3,2,0 12 points length = 837.134 nm	F-actin	75.208	class I	102.344	class II	79.4733	class III	40.4784
		CONTOUR #4,2,0 12 points length = 794.185 nm
		CONTOUR #5,2,0 10 points length = 751.359 nm
		CONTOUR #6,2,0 14 points length = 812.185 nm
		CONTOUR #8,2,0 11 points length = 761.001 nm
		CONTOUR #9,2,0 11 points length = 720.312 nm
		CONTOUR #10,2,0 11 points length = 767.6 nm
raw	Pos9	CONTOUR #1,2,0 5 points length = 243.739 nm
		CONTOUR #2,2,0 5 points length = 219.424 nm
raw	Pos15	CONTOUR #1,2,0 9 points length = 717.203 nm	class III	187.619
		CONTOUR #2,2,0 8 points length = 474.98 nm	class II	183.69
		CONTOUR #3,2,0 7 points length = 450.777 nm
		CONTOUR #4,2,0 3 points length = 159.838 nm
raw	Pos8	CONTOUR #1,2,0 7 points length = 284.449 nm
		CONTOUR #2,2,0 5 points length = 274.991 nm
raw3	Pos6	CONTOUR #1,1,0 11 points length = 750.982 nm	class I	521.937	class I	43.6084
		CONTOUR #2,1,0 12 points length = 745.372 nm	class I	110.681
		CONTOUR #3,1,0 12 points length = 741.368 nm
		CONTOUR #4,1,0 11 points length = 760.306 nm	class I	619.26
		CONTOUR #5,1,0 9 points length = 750.542 nm	class I	734.423
		CONTOUR #6,1,0 9 points length = 548.929 nm
		CONTOUR #7,1,0 10 points length = 681.333 nm	unclear	1202.4
		CONTOUR #8,1,0 4 points length = 303.833 nm
		CONTOUR #9,1,0 12 points length = 729.801 nm
		CONTOUR #10,1,0 10 points length = 581.411 nm	class I	574.84
		CONTOUR #11,1,0 10 points length = 738.401 nm	class I	594.662	class I	172.661
		CONTOUR #12,1,0 11 points length = 707.265 nm
		CONTOUR #13,1,0 11 points length = 734.412 nm	class I	731.813
		CONTOUR #14,1,0 11 points length = 721.64 nm	unclear	98.6206	unclear	165.704
		CONTOUR #15,1,0 14 points length = 723.482 nm	class I	140.021	class I	89.3548
		CONTOUR #16,1,0 12 points length = 664.36 nm	class I	59.7625
		CONTOUR #17,1,0 6 points length = 276.625 nm
		CONTOUR #18,1,0 11 points length = 597.839 nm	class I	441.467
		CONTOUR #19,1,0 7 points length = 351.518 nm
		CONTOUR #20,1,0 15 points length = 712.803 nm
		CONTOUR #21,1,0 10 points length = 623.622 nm	class I	121.074
		CONTOUR #22,1,0 14 points length = 736.284 nm	class I	735.828	class I	97.7998
		CONTOUR #23,1,0 13 points length = 673.47 nm
		CONTOUR #24,1,0 7 points length = 524.408 nm	unclear	493.265
		CONTOUR #25,1,0 10 points length = 712.996 nm	class I	684.97
		CONTOUR #26,1,0 14 points length = 717.216 nm	class I	140.576	class I	581.686
		CONTOUR #27,1,0 15 points length = 721.148 nm
		CONTOUR #28,1,0 16 points length = 710.683 nm	class I	464.921
		CONTOUR #30,1,0 11 points length = 717.142 nm
		CONTOUR #31,1,0 8 points length = 442.527 nm
		CONTOUR #32,1,0 2 points length = 104.262 nm
raw3	Pos7	CONTOUR #1,2,0 24 points length = 928.671 nm
		CONTOUR #2,2,0 14 points length = 597.77 nm
		CONTOUR #3,2,0 19 points length = 697.676 nm
		CONTOUR #10,2,0 10 points length = 499.195 nm	class I	478.631
		CONTOUR #11,2,0 18 points length = 766.893 nm	class I	91.3708
		CONTOUR #13,2,0 13 points length = 645.326 nm	class I	428.92
		CONTOUR #14,2,0 15 points length = 695.432 nm	class I	687.795
		CONTOUR #19,2,0 14 points length = 639.86 nm
		CONTOUR #20,2,0 20 points length = 882.958 nm	class I	875.633
		CONTOUR #21,2,0 18 points length = 760.826 nm	class I	443.736
		CONTOUR #22,2,0 18 points length = 788.011 nm
		CONTOUR #23,2,0 16 points length = 668.528 nm	class I	187.046
		CONTOUR #25,2,0 15 points length = 698.741 nm	class I	682.943
		CONTOUR #26,2,0 22 points length = 803.654 nm	class I	450.432
		CONTOUR #27,2,0 12 points length = 561.932 nm	class I	232.598
		CONTOUR #28,2,0 14 points length = 701.715 nm
		CONTOUR #30,2,0 14 points length = 622.023 nm	class I	617.926
		CONTOUR #31,2,0 17 points length = 683.509 nm	class I	328.17	class I	169.486
		CONTOUR #32,2,0 10 points length = 386.277 nm
raw3	Pos8	CONTOUR #1,2,0 10 points length = 505.789 nm
raw3	Pos10	CONTOUR #1,2,0 5 points length = 209.041 nm
raw3	Pos13	CONTOUR #1,2,0 9 points length = 441.676 nm
raw3	Pos15	CONTOUR #1,2,0 3 points length = 216.648 nm
raw3	Pos16	CONTOUR #1,1,0 9 points length = 648.538 nm
		CONTOUR #2,1,0 7 points length = 474.418 nm	class I	444.4
		CONTOUR #3,1,0 6 points length = 285.9 nm
		CONTOUR #4,1,0 8 points length = 431.888 nm
raw3	Pos17	CONTOUR #1,2,0 8 points length = 697.803 nm
		CONTOUR #2,2,0 5 points length = 304.061 nm
		CONTOUR #3,2,0 11 points length = 587.649 nm
		CONTOUR #4,2,0 7 points length = 496.871 nm
		CONTOUR #5,2,0 4 points length = 191.615 nm	class I	114.434
raw3	Pos18	CONTOUR #1,2,0 3 points length = 233.946 nm	class I protruding out	233.946
raw3	Pos20	CONTOUR #1,2,0 22 points length = 770.528 nm
raw3	Pos22	CONTOUR #1,2,0 5 points length = 377.377 nm
		CONTOUR #2,2,0 4 points length = 272.517 nm
		CONTOUR #3,2,0 6 points length = 370.901 nm
raw3	Pos23	CONTOUR #1,2,0 5 points length = 447.562 nm	class III	438.149
		CONTOUR #2,2,0 9 points length = 848.013 nm	class II	790.585
		CONTOUR #3,2,0 3 points length = 143.401 nm	class II	110.097
		CONTOUR #4,2,0 5 points length = 653.809 nm	class III	146.822	class II	399.879
raw3	Pos25	CONTOUR #1,2,0 7 points length = 435.915 nm
		CONTOUR #2,2,0 5 points length = 308.969 nm
		CONTOUR #3,2,0 5 points length = 251.228 nm	class II	66.4106	class II	72.899
		CONTOUR #4,2,0 5 points length = 264.215 nm
		CONTOUR #5,2,0 2 points length = 88.9341 nm
raw3	Pos26	CONTOUR #1,2,0 7 points length = 454.603 nm	class II	142.157
		CONTOUR #2,2,0 11 points length = 443.889 nm
		CONTOUR #3,2,0 12 points length = 488.341 nm	class II	436.802
raw3	Pos27	CONTOUR #1,2,0 7 points length = 590.344 nm	class III	331.869
		CONTOUR #2,2,0 4 points length = 334.726 nm	class II	217.828
		CONTOUR #3,2,0 10 points length = 880.69 nm	class III	202.65	class II	382.629
		CONTOUR #4,2,0 10 points length = 821.186 nm
raw3	Pos28	CONTOUR #1,2,0 2 points length = 137.919 nm
		CONTOUR #2,2,0 4 points length = 338.852 nm	class II	85.6941
		CONTOUR #3,2,0 5 points length = 362.117 nm
		CONTOUR #4,2,0 5 points length = 272.203 nm
		CONTOUR #5,2,0 7 points length = 431.015 nm
raw3	Pos30	CONTOUR #1,2,0 11 points length = 760.951 nm
		CONTOUR #2,2,0 11 points length = 816.576 nm
		CONTOUR #3,2,0 11 points length = 719.448 nm
		CONTOUR #4,2,0 10 points length = 814.942 nm
		CONTOUR #5,2,0 10 points length = 909.454 nm
		CONTOUR #6,2,0 2 points length = 144.512 nm
		CONTOUR #7,2,0 10 points length = 844.73 nm
		CONTOUR #8,2,0 9 points length = 698.694 nm
		CONTOUR #9,2,0 9 points length = 625.249 nm
		CONTOUR #10,2,0 9 points length = 808.094 nm
		CONTOUR #11,2,0 5 points length = 649.944 nm
		CONTOUR #12,2,0 9 points length = 676.634 nm
		CONTOUR #13,2,0 6 points length = 604.782 nm
raw3	Pos31	CONTOUR #1,1,0 13 points length = 842.264 nm	class I	439.02
		CONTOUR #2,1,0 12 points length = 852.072 nm
		CONTOUR #3,1,0 12 points length = 851.401 nm
		CONTOUR #4,1,0 12 points length = 891.489 nm
		CONTOUR #5,1,0 8 points length = 473.664 nm
		CONTOUR #6,1,0 13 points length = 804.918 nm
		CONTOUR #7,1,0 6 points length = 426.651 nm
		CONTOUR #8,1,0 13 points length = 825.744 nm	class I	823.372
		CONTOUR #9,1,0 9 points length = 536.301 nm	class I	531.128
		CONTOUR #10,1,0 12 points length = 792.843 nm

## Sheet: Fig2 in vitro quantification
Actin and Tubulin	Total number of MT	Empty MTs (count)	MT with F-actin	% of MT with F-actin
Dataset 1	360	352	8	0.0222222
Dataset 2	107	105	2	0.0186916
Dataset 3	64	63	1	0.015625
Total	531	520	11	0.0207156
Average				0.0188463
Cofilin, Actin and Tubulin	Total number of MT	Empty MTs (count)	MT with F-actin	% of MT with F-actin	MT with cofilin actin	% MT with cofilin actin	Total with any filament	% with any filament
Dataset 1	32	29	0	0	3	9.375	3	0.09375
Dataset 2	47	46	0	0	1	2.12766	1	0.0212766
Dataset 3	114	110	1	0.877193	3	2.63158	4	0.0350877
Total	193	185	1	0.518135	7	3.62694	8	0.0414508
Average								0.0500381

## Sheet: Fig3 Platelet lumenal distribut
	Number of tomograms		Number of MTs	Total MT length	Total filament length	MT without filaments
Dataset 1	14		86	36180.7	1789	34391.7
				1	0.0494463	0.950554
	No of tomograms with lumenal filaments			Total length		Number
	4		class I	1020.08	0.570194	4
			F-actin	768.924	0.429806	4
				1789	1	8
	Number of tomograms		Number of MTs	Total MT length	Total filament length	MT without filaments
Dataset 2	14		77	27539.5	1064.69	26474.8
				1	0.0386605	0.96134
	No of tomograms with lumenal filaments			Total length		Number
	2		class I	1064.69	1	3
			F-actin	0	0	0
				1064.69	1	3
	Number of tomograms		Number of MTs	Total MT length	Total filament length	MT without filaments
Total	28		163	63720.2	2853.69	60866.5
				1	0.0447847	0.955215
	No of tomograms with lumenal filaments			Total length		Number
	6		class I	2084.77	0.730551	7
			F-actin	768.924	0.269449	4
				2853.69	1	11
Dataset 1
Grid	Tomogram	Visible MT length (nm)
raw	Pos2	CONTOUR #1,2,0 16 points length = 893.516 nm
		CONTOUR #2,2,0 15 points length = 941.35 nm
		CONTOUR #3,2,0 4 points length = 159.665 nm
		CONTOUR #4,2,0 5 points length = 174.253 nm
		CONTOUR #5,2,0 3 points length = 240.944 nm
raw	Pos2_2	CONTOUR #1,2,0 10 points length = 702.586 nm
raw	Pos3	CONTOUR #1,2,0 5 points length = 442.669 nm
		CONTOUR #2,2,0 7 points length = 469.155 nm
		CONTOUR #3,2,0 5 points length = 416.064 nm
		CONTOUR #4,2,0 5 points length = 272.647 nm
		CONTOUR #5,2,0 11 points length = 667.476 nm
		CONTOUR #7,2,0 9 points length = 547.17 nm
		CONTOUR #8,2,0 8 points length = 503.524 nm
		CONTOUR #9,2,0 9 points length = 521.878 nm
		CONTOUR #10,2,0 8 points length = 396.097 nm
		CONTOUR #11,2,0 7 points length = 443.914 nm	class I	383.456
		CONTOUR #12,2,0 8 points length = 413.073 nm
		CONTOUR #13,2,0 11 points length = 548.333 nm
		CONTOUR #14,2,0 5 points length = 260.969 nm
raw	Pos3_3	CONTOUR #1,2,0 4 points length = 389.935 nm
		CONTOUR #2,2,0 4 points length = 353.554 nm
raw	Pos4	CONTOUR #1,2,0 8 points length = 492.142 nm	class I	194.146
		CONTOUR #2,2,0 5 points length = 319.687 nm
		CONTOUR #4,2,0 7 points length = 417.782 nm
		CONTOUR #5,2,0 8 points length = 438.892 nm
		CONTOUR #8,2,0 8 points length = 485.616 nm	F-actin	148.927	class I	229.042
		CONTOUR #9,2,0 3 points length = 195.126 nm
		CONTOUR #10,2,0 2 points length = 61.8671 nm
		CONTOUR #11,2,0 3 points length = 190.892 nm
raw	Pos5_2	CONTOUR #1,2,0 7 points length = 582.241 nm
		CONTOUR #2,2,0 15 points length = 1067.78 nm
		CONTOUR #3,2,0 8 points length = 508.103 nm
		CONTOUR #4,2,0 5 points length = 198.65 nm
		CONTOUR #5,2,0 8 points length = 413.714 nm
		CONTOUR #6,2,0 5 points length = 293.853 nm
		CONTOUR #7,2,0 5 points length = 191.746 nm
		CONTOUR #8,2,0 5 points length = 172.316 nm
		CONTOUR #9,2,0 7 points length = 328.388 nm
raw	Pos9	CONTOUR #1,2,0 6 points length = 251.439 nm
		CONTOUR #2,2,0 5 points length = 310.372 nm	F-actin	238.847
		CONTOUR #3,2,0 10 points length = 647.607 nm
		CONTOUR #4,2,0 2 points length = 59.505 nm
		CONTOUR #5,2,0 7 points length = 468.693 nm	F-actin	173.786
		CONTOUR #6,2,0 6 points length = 218.562 nm	F-actin	207.364
		CONTOUR #7,2,0 4 points length = 169.427 nm
raw	Pos15	CONTOUR #1,2,0 13 points length = 578.876 nm	class I	213.433
raw	Pos16	CONTOUR #1,2,0 16 points length = 784.915 nm
		CONTOUR #2,2,0 7 points length = 538.746 nm
		CONTOUR #3,2,0 11 points length = 607.187 nm
		CONTOUR #4,2,0 8 points length = 393.768 nm
		CONTOUR #5,2,0 3 points length = 121.56 nm
raw2	Pos1_2	CONTOUR #1,2,0 4 points length = 285.39 nm
		CONTOUR #2,2,0 6 points length = 469.573 nm
		CONTOUR #3,2,0 8 points length = 541.22 nm
		CONTOUR #4,2,0 6 points length = 483.833 nm
		CONTOUR #5,2,0 12 points length = 876.344 nm
		CONTOUR #6,2,0 4 points length = 345.817 nm
		CONTOUR #7,2,0 5 points length = 260.368 nm
		CONTOUR #8,2,0 5 points length = 209.909 nm
raw2	Pos2	CONTOUR #1,2,0 6 points length = 472.049 nm
		CONTOUR #2,2,0 4 points length = 412.114 nm
		CONTOUR #3,2,0 10 points length = 500.791 nm
		CONTOUR #4,2,0 4 points length = 159.926 nm
		CONTOUR #6,2,0 9 points length = 501.302 nm
		CONTOUR #7,2,0 7 points length = 368.795 nm
		CONTOUR #8,2,0 6 points length = 371.647 nm
		CONTOUR #9,2,0 3 points length = 155.744 nm
		CONTOUR #10,2,0 6 points length = 325.549 nm
		CONTOUR #12,2,0 5 points length = 652.589 nm
		CONTOUR #13,2,0 3 points length = 125.596 nm
raw2	Pos3	CONTOUR #1,2,0 10 points length = 670.919 nm
		CONTOUR #2,2,0 3 points length = 110.692 nm
		CONTOUR #3,2,0 13 points length = 738.983 nm
		CONTOUR #4,2,0 7 points length = 326.505 nm
		CONTOUR #5,2,0 11 points length = 709.106 nm
		CONTOUR #6,2,0 15 points length = 767.204 nm
		CONTOUR #7,2,0 3 points length = 108.429 nm
		CONTOUR #8,2,0 14 points length = 706.028 nm
raw2	Pos4	CONTOUR #1,2,0 3 points length = 158.474 nm
		CONTOUR #2,2,0 4 points length = 180.522 nm
		CONTOUR #3,2,0 9 points length = 322.035 nm
		CONTOUR #4,2,0 14 points length = 628.097 nm
		CONTOUR #5,2,0 9 points length = 516.067 nm
raw2	Pos4_2	CONTOUR #1,2,0 11 points length = 762.423 nm
		CONTOUR #2,2,0 9 points length = 451.002 nm
		CONTOUR #3,2,0 5 points length = 237.426 nm
Dataset 2
Grid	Tomogram	Visible MT length (nm)
raw	Pos3	CONTOUR #1,2,0 4 points length = 313.249 nm
		CONTOUR #2,2,0 14 points length = 703.444 nm
		CONTOUR #3,2,0 3 points length = 78.7032 nm
		CONTOUR #4,2,0 7 points length = 263.079 nm
		CONTOUR #5,2,0 7 points length = 307.723 nm
		CONTOUR #6,2,0 6 points length = 273 nm
		CONTOUR #7,2,0 5 points length = 145.997 nm
raw	Pos3_2	CONTOUR #1,2,0 4 points length = 200.789 nm
		CONTOUR #2,2,0 2 points length = 74.3093 nm
		CONTOUR #3,2,0 7 points length = 331.46 nm
		CONTOUR #4,2,0 7 points length = 285.798 nm
		CONTOUR #5,2,0 4 points length = 200.413 nm
		CONTOUR #6,2,0 4 points length = 149.746 nm
		CONTOUR #7,2,0 5 points length = 160.122 nm
raw	Pos4	CONTOUR #1,2,0 7 points length = 311.483 nm
		CONTOUR #2,2,0 9 points length = 323.722 nm
		CONTOUR #3,2,0 9 points length = 358.212 nm
		CONTOUR #4,2,0 6 points length = 237.795 nm
		CONTOUR #5,2,0 5 points length = 148.82 nm
raw	Pos5_2	CONTOUR #1,2,0 18 points length = 998.777 nm
		CONTOUR #2,2,0 8 points length = 459.822 nm
raw	Pos6	CONTOUR #2,2,0 14 points length = 599.511 nm
		CONTOUR #3,2,0 9 points length = 416.845 nm
		CONTOUR #4,2,0 9 points length = 417.166 nm
		CONTOUR #6,2,0 5 points length = 177.915 nm
		CONTOUR #7,2,0 8 points length = 352.34 nm
		CONTOUR #8,2,0 9 points length = 400.057 nm
		CONTOUR #9,2,0 11 points length = 516.888 nm
raw	Pos11	CONTOUR #1,2,0 9 points length = 528.685 nm
		CONTOUR #3,2,0 5 points length = 287.134 nm
		CONTOUR #6,2,0 5 points length = 286.467 nm
		CONTOUR #7,2,0 4 points length = 242.514 nm
		CONTOUR #10,2,0 4 points length = 229.138 nm
raw	Pos13	CONTOUR #1,2,0 13 points length = 739.884 nm
		CONTOUR #2,2,0 13 points length = 720.129 nm
		CONTOUR #3,2,0 16 points length = 732.129 nm
		CONTOUR #4,2,0 14 points length = 670.932 nm
		CONTOUR #5,2,0 10 points length = 428.992 nm
		CONTOUR #6,2,0 12 points length = 577.794 nm
		CONTOUR #7,2,0 15 points length = 719.127 nm
		CONTOUR #8,2,0 11 points length = 633.545 nm	class I	499.578
		CONTOUR #9,2,0 9 points length = 441.557 nm
		CONTOUR #10,2,0 14 points length = 684.543 nm
		CONTOUR #11,2,0 7 points length = 273.859 nm
		CONTOUR #12,2,0 7 points length = 324.585 nm
raw	Pos14	CONTOUR #1,2,0 5 points length = 272.692 nm
		CONTOUR #2,2,0 6 points length = 213.698 nm
		CONTOUR #3,2,0 6 points length = 208.611 nm
raw	Pos15	CONTOUR #1,2,0 3 points length = 177.446 nm
		CONTOUR #2,2,0 6 points length = 294.659 nm
		CONTOUR #3,2,0 13 points length = 672.801 nm
		CONTOUR #4,2,0 7 points length = 376.367 nm
		CONTOUR #5,2,0 8 points length = 449.212 nm	class I	434.581
		CONTOUR #6,2,0 5 points length = 250.875 nm
		CONTOUR #7,2,0 5 points length = 341.674 nm
		CONTOUR #8,2,0 10 points length = 466.127 nm
		CONTOUR #9,2,0 5 points length = 323.66 nm	class I	130.53
		CONTOUR #10,2,0 4 points length = 156.225 nm
		CONTOUR #12,2,0 3 points length = 177.469 nm
		CONTOUR #13,2,0 2 points length = 131.218 nm
raw	Pos15_2	CONTOUR #1,2,0 2 points length = 113.515 nm
		CONTOUR #2,2,0 6 points length = 340.58 nm
		CONTOUR #3,2,0 4 points length = 190.686 nm
raw	Pos21	CONTOUR #1,2,0 10 points length = 460.056 nm
		CONTOUR #2,2,0 10 points length = 418.507 nm
		CONTOUR #3,2,0 7 points length = 353.204 nm
		CONTOUR #4,2,0 5 points length = 220.784 nm
		CONTOUR #5,2,0 6 points length = 266.683 nm
raw2	Pos6	CONTOUR #1,2,0 8 points length = 581.621 nm
		CONTOUR #2,2,0 9 points length = 328.59 nm
		CONTOUR #3,2,0 5 points length = 170.087 nm
		CONTOUR #4,2,0 4 points length = 100.679 nm
raw2	Pos7	CONTOUR #1,2,0 10 points length = 499.893 nm
		CONTOUR #2,2,0 11 points length = 438.663 nm
raw2	Pos8	CONTOUR #1,2,0 9 points length = 524.085 nm
		CONTOUR #2,2,0 4 points length = 125.551 nm
		CONTOUR #3,2,0 4 points length = 165.349 nm

## Sheet: FigS4 MT protofilaments
MTs with filaments		PF number		Total	Number of MTs
Dataset1	Pos3_MT11	13		13	7
Dataset1	Pos4_MT1	13		14	2
Dataset1	Pos4_MT8	14		unclear	1
Dataset1	Pos9_MT2	unclear		Total	10
Dataset1	Pos9_MT5	14
Dataset1	Pos9_MT6	13
Dataset1	Pos15_MT1	13
Dataset2	Pos13_MT8	13
Dataset2	Pos15_MT5	13
Dataset2	Pos15_MT9	13
Empty MTs				Total	Number of MTs
Dataset1	Pos3_MT2	13		13	8
Dataset1	Pos4_MT2	13		14	2
Dataset1	Pos4_MT4	14		unclear	0
Dataset1	Pos9_MT1	14		Total	10
Dataset1	Pos9_MT3	13
Dataset1	Pos9_MT7	13
Dataset1	Pos15_MT2	13
Dataset2	Pos13_MT3	13
Dataset2	Pos15_MT4	13
Dataset2	Pos15_MT10	13
